# Supplementary material for: Network-informed discovery of multidrug combinations for ERα+/HER2-/PI3Kα-mutant breast cancer
Source: Cell Mol Life Sci. 2023 Mar 3;80(3):80. doi: 10.1007/s00018-023-04730-x (PMC10032341; doi:10.1007/s00018-023-04730-x)
Supplement: Supplementary file 2 — DataS1_S5 (TAR 8215 KB) [file 18_2023_4730_MOESM2_ESM.tar]

Archive with 3 entries (2 files):
- 18_2023_4730_MOESM2_ESM
- 18_2023_4730_MOESM2_ESM/Data_S1.cys
- 18_2023_4730_MOESM2_ESM/Data_S5.cys
